# Supplementary material for: The prognosis of elderly patients with hepatocellular carcinoma: A multi‐center 19‐year experience in Japan
Source: Cancer Med. 2022 May 24;12(1):345–57. doi: 10.1002/cam4.4850 (PMC9844645; doi:10.1002/cam4.4850)
Supplement: Supplementary file 1 — Table S1 Table S2 [file CAM4-12-345-s001.xlsx]

## Sheet: Supple. Table 1
Supplemental Table 1. Results of a multivariate analysis associated with the overall survival in all patients
		Model 1		Model 2
Factor	Group	Hazard ratio (95% CI)	P value	Hazard ratio (95% CI)	P value
Elderly	≥80 years	1.17 (1.05-1.29)	0.004	1.11 (1.00-1.24)	0.043
Gender	Female	0.94 (0.86-1.02)	0.14	0.88 (0.81-0.96)	0.004
Underlying liver disease	Viral infection	0.95 (0.88-1.03)	0.25	0.99 (0.92-1.08)	0.89
Child-Pugh class	A	1
	B	1.71 (1.57-1.87)	<0.001
	C	2.04 (1.76-2.37)	<0.001
mALBI grade	1			1
	2a			1.48 (1.33-1.65)	<0.001
	2b			1.83 (1.66-2.02)	<0.001
	3			2.19 (1.85-2.58)	<0.001
BCLC stage	Very early stage			1
	Early stage			1.47 (1.30-1.66)	<0.001
	Intermediate stage			1.85 (1.59-2.15)	<0.001
	Advanced stage			2.99 (2.55-3.52)	<0.001
	Terminal stage			2.37 (1.94-2.89)	<0.001
TNM stage	Ⅰ	1
	Ⅱ	1.28 (1.15-1.43)	<0.001
	Ⅲ	1.71 (1.51-1.94)	<0.001
	Ⅳa	2.78 (2.37-3.26)	<0.001
	Ⅳb	3.60 (2.92-4.43)	<0.001
AFP	<200	1		1
	200-400	1.08 (0.90-1.28)	0.42	1.05 (0.88-1.25)	0.56
	≥400	1.16 (1.05-1.29)	0.004	1.22 (1.11-1.35)	<0.001
DCP	<200	1		1
	200-400	1.09 (0.94-1.26)	0.27	1.05 (0.91-1.21)	0.52
	≥400	1.25 (1.13-1.37)	<0.001	1.30 (1.18-1.43)	<0.001
Curative treatments	Yes	0.55 (0.50-0.60)	<0.001	0.56 (0.51-0.61)	<0.001
Curative treatments were defined as resection or ablation with or without TACE.
AFP, α-fetoprotein; ALBI, albumin-bilirubin; BCLC, Barcelona Clinic Liver Cancer; CI, confidence interval; DCP, Des-γ-carboxy prothrombin; mALBI, modified albumin-bilirubin; TNM, tumor node metastasis stage

## Sheet: Supple. Table 2
Supplemental Table 2. Results of a multivariate analysis associated with non-liver-related death in all patients
		Model 1		Model 2
Factor	Group	Hazard ratio (95% CI)	P value	Hazard ratio (95% CI)	P value
Elderly	≥80 years	2.15 (1.73-2.69)	<0.001	2.25 (1.80-2.81)	<0.001
Gender	Female	0.98 (0.79-1.21)	0.84	0.97 (0.78-1.20)	0.78
Underlying liver disease	Viral infection	1.34 (1.09-1.64)	0.005	1.34 (1.09-1.64)	0.005
Child-Pugh class	A	1
	B	0.98 (0.79-1.23)	0.88
	C	0.32 (0.16-0.67)	0.002
mALBI grade	1			1
	2a			1.04 (0.81-1.34)	0.76
	2b			1.13 (0.90-1.43)	0.29
	3			0.60 (0.35-1.04)	0.07
BCLC stage	Very early stage			1
	Early stage			1.02 (0.79-1.31)	0.89
	Intermediate stage			0.66 (0.46-0.95)	0.024
	Advanced stage			0.44 (0.28-0.70)	<0.001
	Terminal stage			0.47 (0.24-0.91)	0.025
TNM stage	Ⅰ	1
	Ⅱ	1.09 (0.87-1.38)	0.45
	Ⅲ	0.74 (0.55-1.00)	0.053
	Ⅳa	0.47 (0.28-0.78)	0.004
	Ⅳb	0.42 (0.19-0.94)	0.035
AFP	<200	1		1
	200-400	0.47 (0.26-0.85)	0.013	0.45 (0.25-0.83)	0.01
	≥400	0.73 (0.53-0.99)	0.044	0.69 (0.51-0.94)	0.018
DCP	<200	1		1
	200-400	0.93 (0.64-1.36)	0.72	0.95 (0.65-1.37)	0.77
	≥400	0.90 (0.70-1.15)	0.38	0.89 (0.70-1.14)	0.37
Curative treatments	Yes	1.78 (1.39-2.28)	<0.001	1.76 (1.36-2.28)	<0.001
Curative treatments were defined as resection or ablation with or without TACE.
AFP, α-fetoprotein; ALBI, albumin-bilirubin; BCLC, Barcelona Clinic Liver Cancer; CI, confidence interval; DCP, Des-γ-carboxy prothrombin; mALBI, modified albumin-bilirubin; TNM, tumor node metastasis stage
